# Supplementary material for: Evaluation of the Healing Effect of Ointments Based on Bee Products on Cutaneous Lesions in Wistar Rats
Source: Pharmaceuticals (Basel). 2021 Nov 11;14(11):1146. doi: 10.3390/ph14111146 (PMC8618059; doi:10.3390/ph14111146)
Supplement: Supplementary file 1 [file pharmaceuticals-14-01146-s001.zip]

Archive with 1 entries (1 files):
- pharmaceuticals-1426593-supplementary.pdf
